# Supplementary material for: Mammalian Comparative Sequence Analysis of the Agrp Locus
Source: PLoS One. 2007 Aug 8;2(8):e702. doi: 10.1371/journal.pone.0000702 (PMC1931611; doi:10.1371/journal.pone.0000702)
Supplement: Text S1 — A FASTA file containing 6144 bp of genomic sequence corresponding to the chicken Agrp locus. (0.01 MB TXT) [file pone.0000702.s001.txt]

>Chicken_7-9-05
TATTTCACGAATACACGCCCTGTGGTGGATTCGAATTCCCACACACCCCGCAGCCGGGCTGAGGCCGGGCCCATATCATC
CCACCCCGCTCGGCCTCCAGCCCGCTCCTCTCCTTCCCCCCTCCCCTCCCGCCGTGGTTAAGCGCTGCCGGGGGGGCTGA
ATGCCACATGACGCGGGGCTGCGGACACGTGCGGGGCGGCCTCGCTGCGGCCGCTCTTTTCCTGGAAGCGATGCGGGCCG
CTCATTTAGCTCGTTACCCGCCCGGGGCCGCTCACGGAGCAGGCGGTGCTCCCGCAGATTAAAAAGCTCTCAGCGCTCGG
CCGCCTCGGCGATGTTAATGCCTTCCCAGAAGCCCACAGCCCGTAATGAGCCCCGCTCCGGGCTGGCGTCACTGCTGCGG
GCTGGGGGCACGGGAACGGGGTCTGCAGCCCGCTATGGCAGCAGGGGGCTGCGCAGGGGGTGCTGAGTGGGTGTCGTGTG
TGGGGACCCAGCTGGGTGTACGGGGCGGGCATCCCAAGTGGGTGTGAGGTATGGGCATCTTAAGTGGGTGTGAGATATGG
GCATCCCAAATGGGTGTGAGGCATGGGCATTCCAGATGGGTGTGAGGTATGGGCATCCCAAATGGGTGTGTGATATGGGC
ATGCCAAATGGGTGTGAGGTATGGGCATCCCAAATGGGTGTGTGATATGGGCACGCCAAATGGGTGTGAGGTATGGGCAT
CCCAAGTAGATGTGTGATATTGGCATCCCAAGTGAATGTGACATATGGGCATCCCAAATGGGTGTGAGGTATGGGCATTC
CAGATGGGTGTGAGATATGGGCACCCCAAGTGGCTGTGTGATATGGGCACCCCAAGTGGCTGTGTGATATGGATGCTACA
GGTGGGTGTGAGGTATGGGCACCCCAAATGGATGTGAGGTATGGGCATCCCAGGTGGATGTGTGATATTGGCATCCCAAG
TGAGTGTGACATATGGGCATCCCAAATGGGTGTGAAGCATGGGCACCCCAAGTGGCTGTGTGATATGGGCACCCCAAGTG
GCTGTGTGATATGGGCACCCCAAGTGGCTGTGTGATATGGATGCTACAGGTGGGTGTGAGGTATGGGCACCCCAAGTGGC
TGTGTGATATTGGTATCCCAAACGGGTGTGAGGTATGGAGATCCCAGCTGGGTGCAGGATGCAGGGATCCCAGCTGGGTG
TGGGGCTGCAGGAGGACCGATGTGAGCAGGGTGGATGCAGAGGTGCCTCCTCCATCCCCGCCTGGCCCCGTGGCTGTGGG
GCTGGGGCTGCAGCAGACTCACTGCAGCTTCCTTTGGGTTTGGGTGTGGTGCTCGAGCACCGAGAAGCCAAAGGAACCAC
ATCCGCACGCAGCTGTGGGACACAGCACTCATCCTTCCTCCTGGGCTGCAGCTGAGGCCGGGATGCTGAGCGCTCTGAGG
CTGCGGGTCCTGGAAGGGATGAGCGAAGGAGACGCAGTCAGTGCCTGGAGGATCTGCAGCTGGGCGGTGGTGGGAGCAGA
GGCTGTAATGGGCTCTGGACCGTGGCTGGGCTCGTGCCAGGAGCAACAGGGCTTTCTCCAAAGCGTGGAAAAGGATGAGG
GACTGGGGCTGGGTGCGCTCGGAGGCTCCTCTGGCATCAGAGCTGCTCCTTGTCGTGGCCTTGCTGGCTCCTGAAGGCTG
CAGATGCGCGGGGCGCTTAGAGCAGACTTCCCAGAGCCGCAGGGCAGGGGCTGTGCTGGTGGGAGAAGGGGACAGGGGCT
GACGTTGGGGCAGAAGCAGGCGATGCATTGCTGCTGTGTGAGGGCGCAGGAGGAAGCTGAGCGTCCCTGGGTACCAACAC
AGGGACAGCATCGCTGCGTAGGATTGCTTGGAGTTTGGGACGAGTGGGCTCCAGCTCCTGGCTGCAGCCCCACGCAGCAG
CACTCCATCCCACCCACGCCCCGCTGGTGCTTTGCCATCCAGACAAAGCCCCGTCTGCAGCAGAGCCCACCTACCTGCCG
CTTAGCGGGGTCATGTGGCCGAGGCACTTAATTAACGAGAAGCAGATATAAGTTCCCGGCGAGATGTGGGGAGGGAGGAC
ATCGAGGCAGAGTGACTCCGAGCGAGCCCTGCAGAGCGGCGCCTGCAGCCCCACACCGGCCAGAGGTCAGTGGGTCTGCA
GGGCAGGGGCTGCGGAGCGGGGATGGGGGTGGGGAGCATTCGGGGCAGCCCACTGAGTGTCCATGGCGCGGAGTGGGGTG
GCACTGTGGGGTGAAGAAGCTCTGGGTTCCCCTGTGAGCGGGGGACAGGAGGGGAGAGGGGCTGGTCCCGCCTGGGGACA
TCTGGGGGTGCTCCTGGCAGCACGACTGGAGGCTTTGCATGAAAGCACTTCTGTCTTCTTAGGGTTTTTCGGGGTAAATG
TGTGGCACAGAGGTGCCACAGCGTCTGCAAGGGCCTTTGCTGTCACACGCAGACCTGAAGGTTCCCTATCCATGCCCACT
CTCTGTCAGCTCCACATCGCCCTGTAGTGACCTTCCCAAAGCCCCACTGTTGTCTGTTGTGCCCCAACCCCACGGTGGCC
TCAGCCTCTCCATTGCGGGAGCTTTCACAGAACACAGGGATGTCCCGTGGCCTTTTGGGGTCAATCCTGTTGCCGCAGCT
CCAGCTGCAATGCCCAGTGCAGTGCAGGTCTCCGGCTGCAGCCATAGGAAGCTGCTCCCATCCGCTCACCACGCTCCTGC
CCACGGTGTTGCACACCTGTCTGTAAGATTGGCTGCCAAATACCTCTGGGGAGCACCATGGAGAAGACGGCCCAGAGTTG
GGGTGCAGGAAGGCACCCGAGCCGGCAGCACTGCCGGCAGAGGGGCCGGGCTGATGCTGGCTGGTTGTGCACGTTGCCCC
AGGACCATGCTGAACGCGCTGCTGCTGTGCTGCGGGCTGCTGCAGGGGATCCAGGCCATCCTCACCTCGGACCTCAGCCA
CAGCCCCCTGCAGAAGATGAGCGCCGGGCTGGGGGAGGCAGACAGAGCCCGCTACCCCAGCCTGCTGCACAAGGCCAAGG
AGGCGTCGGTGGGAGCTTGCTGGTGAGTGCCACGGTCCCCAGCCCTTGCTGGGACAGCCAGGTCCCCAAAACTGAAGCAG
GGAGCCCCTGCTCAGCCCGCAGTGCCCACCTTGCCCAGCCTCTCTCTGTTTCCTAGGAGCTCTTCCCAGGCCAGACTTGG
ATCAGATGGCCCTGGAGGTGCAGGAAGGTGATGGTAACCTCCTGCAGAAAAGCAGCGTGCTGGAACCGCAGGTAACACAC
CAAGAGCTTACGTTTTCCTAACAACACCCCAAACGGGGTCAGGCTCTGAGCCACGTCAGGCTTCTCTGYGCCCCGGGGTG
GTTTGGAACAAACACTTCACGGGATGCTGCACAGGAAGGGAGCATCCCTTCGCTGCCTGCTGAGGAGTGTGGACACGCCG
GGAGTCAGGGAAGCTGGAAGTGGGGGAGCCAGGAAAACCCCTCTGTTTGGGGTTGGCCTTCAGGGATGCTGCTGCAGGGG
CTGGGAGGTGAGCTGGCTGGAGGCAGGCGAGGTTTCCCTGCTTCACTTCCTAAGGAAACTGTGGGAACCCAACCTTCCCA
CCGTGCATTTCCGTAACGACAAGTGGGCGTGAAACATCCTCTTTCAAAATTGCTCCAGCCAGACCAATTGTTTGGTTAAA
AATCAGAGCGGACCGTGAGGACACTTCCAGCCAAGGGGAATAGGAACAGTGAATCAAGGGTCCTTTGGGAGGAAATGCCA
CCATCCCCTCCTCTTGCAGTGTGTAAGCAACCTGCCCCTGCTGTCCCTGCAGAGGACCAGCCTTCCATCTCAGGGGCGGA
TGGAGTCCCAAGGGGTTGATGGATGAGCCACTGAAGTGATGCAGGGCATGGGGAATATCCCACGATGAGAGACTGGAGAG
ACCAGGGTTGTTTTCCTATGGACAGACAATTAAAAGATCCTTGAAGGGAGGTAACCTCGAGGGGAAGGAAGGCTTCAGCT
GGATGGGAAGAGGGGAATCCCAAGCAGGTCTCCACAGATGATGCCTTAGGTCCCCTGAGCAGCAAGCAAAGCATGAAGAG
GAGCTGGCGTCGCCAGGGTCCAGCACCAAGTGTCTTCTTCCAGGAGTAAGCTGAATTCTGGATATCTCAGCCTCCTGTTC
GAGATGGAAGTGCCTCAGGCTCTGGGCTCTCTAACACAGTTCTTTGGCAGCGGGGTGGGCCATGAGCACTCCCTCTCCTC
CTCTCCCCTGCAGGCATTGTCCACGGCCCTGCAAGCTGCAGGCAGGGAGGAGCGGAGCTCCCCTCGCCGCTGTGTCCGCC
TCCTGGAGTCCTGCCTGGGCCACCAGATCCCCTGCTGTGACCCCTGTGCCACCTGCTACTGCCGGTTCTTCAACGCCTTC
TGCTACTGCAGGAAGATCAGCACCACCTTCCCATGTGGCAAGAACTAGTGCCTGTGCCACAGGGCTGCCCGCTTGTCCCC
ACCGGCCTCCCCCTCTGCGGCTCCAATAAAGCAGCAGATAGATAGCACTGCTGTTGCTGAGTGTGGGTGTGGGCTGTGCT
GGGTGCTGGGCTCGTGCTCTTGGGAACAAGGGGATGCGGGACGTCCTTCCTGCCCWGGGAACACATCACGGTGTGGTTGG
GACTGTGGGGGTCACCAAGTGCCACCAGGCTTCAGCAGGGCCACCTAGGGCTGTGCTCAGCATGTCATAGAATCACAGCA
TGGTTGTGCTGGGAGGGACCTCAAAGCCCACCCAGCCCCAACCCCTGCGATGGGCTGCCTGCCCCACAGCTCGGGCTGCC
CAGAGCCCATCCATGGCCTTCAGTACCCCCAGGGATGGGCACCCACAGCTCTAAGCAGCAGTGCCAGCGCCTCACCGTCC
TCTGAGGGAAGGATTTCTTCCTGACACCTAATCGGCKVCAATGATCYCRCTCTGTKTAGAGCCATTTTCCCTTGTCCTAT
CACTATCAAACTGTGTAAAAAGTCAGCCCCTCTCCGGCTGGTAAGCTCCCCTCAAGCACTGGAAAGCCACAGTGAGGTGT
CCCCGCAGCCTTCTCTTCCCCAGGCTGACAAAGCCCAGCTCCCTCAGCCTTTCTCCACAGGAGAGCCGCTCCCGCCCTCT
GGGCCTCTCCGCGGTCCCCTCTGCACCCCCTCCCCCATCAACCACAGGGTGTTACCCCACCCAAACAGCTCAAACACTCC
GAGATGGCAGCGAACACAGCTGGGGAGGGGGCCACGACAGCGTGAAAAGCCTTAAAGTCACGGCTGAGGGCTCAGGGAGG
GGTTCATAGCACCAACCCCGCACTGAGGGACGACGGAGCCCCTTCACCTCACGCCACCTCAGCCCTCCCCACCCGCGCAG
AGCCCGCCGGAAGCGGAAGTGGGGCACTGACAGCTGCGTCACGTGAGCGCGGGGTCACGTGAGGCGGCGCCGCCGGTCCC
GTAGCCGCCGTCGCCATCATGTCGTGCTTCCCGGAGCTCTACTTCAACGTCGACAACGGCTACCTGGAGGGGTTGGTGCG
CGGCTTCAAGGCGGGCGTGCTGCGGCAGGGCGACTACGTCAATCTGGTGCAGTGCGAGAGCCTTGAGGGTGAGCGGGGGG
GCGCCGGGCCGGGCGGAATCCCCACCCCTTCACGGCCAAGGGCTGAGGGGAGGGCCTCCTCTGAGGGGAGGGCGGCTAAG
GAGAGGGCCTGCTCTGAGGGGAGGGGGGCTGAGGTGGTGTGGGGGACTTTGGGGTTGTGTCAGGCGTTGCTGTGTGTTTC
CAGACMAGGAAACCTGTTTGCTGCCTTTGAGGCCAGCAGKGAGGAGAWTGGCATAGCCTGATCCGTACCTGAAGTGTGTA
ATGAGCTTCYGATAGAAGCAGCCACCAHGGAGGGGGGWWCSGCMGCTTTGGAGGCATTTCTTGTGTTCAAACCAAACCAG
CACTGCAGAGTTTGGTAAAGTCGGAGGGGAGCTGCCCTTCCCCTGTGAGCTTTGGGCTGATCCTGCTTCGGCCACTGTCT
TCTTTATTGATCAGAGTGTACAAAGCTGGGGTGGTTTTATATTGCTTGTCACCCTTGGCCAGCTCATCCTGACCAGTCTG
TGCTAAGCTGCTCCTCTGTGCCACCGCCTAATTTATGTTTGTCCTCATAAGGGGTCAGGAACCC
