# Supplementary material for: Mammalian Comparative Sequence Analysis of the Agrp Locus
Source: PLoS One. 2007 Aug 8;2(8):e702. doi: 10.1371/journal.pone.0000702 (PMC1931611; doi:10.1371/journal.pone.0000702)
Supplement: Text S2 — A FASTA file containing the mammalian sequences used for GERP analysis. (0.02 MB TXT) [file pone.0000702.s002.txt]

>Pan_troglodytes
TATGTCCTGTCATCTCCACAAAAGGGCAGTCCTTACCCCAGCCTTGTGCTGATGAGACCAGGCATAGACAGTCCTGACGA
CACAGGGCGGAAGGGAGCAGCCATTAGTGCTAATGAGGCAGGCGGCCTGAAAGCTTTGTACTCTGCAGTGGCTCGCCCAC
CCAGGGAACAGTTCGTTCTGTTTCCTTGGCTTCCAGGAACCCTAGGCAGAAAGGGGTTTGGGGACAGGAGCAGGAGTGGG
CGGTCTTGGAGAAACCTGGAGAAGAGAAAGGGAGGGGAGGACCAGAAATGTAGTCAGGAGGGCCTAGGATTGGTTAGTTG
GGCTTTCCTTTCCCCTTCCCTCCAAAAGAAACCCAGGTTCTGGTTCTGCACCTACCCCTGCCCAACAGTGGCCATTGGCC
CATCACCCGATTCCTCAATGTCCTTGACCCGAATTCTTGGAAGCACAGGAAACAACATGCCACATAGGGGTTGAGTAAGC
ATCTCTGGGGCCACAAATTAAATTAAGCTTTCAGGGCCGCCTGCCTTGTTATTGCTAATGGTTCCAGCCCTGCTCAGCTC
CTAGGTCCCTGTCCTGTGGAAATTTGTGGACCCTGGGCACCCTCTCTTGCTCCCAAATTTTAATCGGCTCCTGGAAACCT
CACCCCAAATTGGAGATAGGCACTCCTCTTGTAGAACAAAAGGCTCAGGTTCAGGGAGTGAGGGCCTGAACTGTGCCCCC
ACCCTCCAGGAAGGGTCCTTCACGGCCTGGCTGCAGGGATCAGTCACGTGTGGCCCTTCATTAGGCCCTGCCATATAAGC
CAAGGGCACGGGGTGGCCGGGAACTCTCTAGGCAAGAATCCCGGAGGCAGAGGTGAGTCCTCAGGTTGGGCAGGGACTCC
TCCTCTCTGTGGGGTCTCTATCTGGGCACCTAGAGGGGACTCCAAGGATGAGGAGGGACTAAGTGGTACATCTTCCTGCT
GAGCCAGGCCATGCTGACCGCAGCGGTGCTGAGCTGTGCCCTGCTGCTGGCACTGCCTGCCACGCGAGGAGCCCAGATGG
GCTTGGCCCCCATGGAGGGCATCAGAAGGCCTGACCAGGCCCTGCTCCCAGAGCTCCCAGGTCAGTGTGAGCAAGGGTGG
GACTGGGCGGGGCCTGAATACCCTCTGGCCACAAATAGTCTCCCCTGGCATAAACCCTCTTTCTCCCTTCCCAAACCCTC
CCCTGGGAGGTGGGTGCTTTGTGCATAGGGGTTCCTGCCCTCACATCCTCTGCCCCAGGCCTGGGCCTGCGGGCCCCACT
GAAGAAGACAACTGCAGAACAGGCAGAAGAGGATCTGTTGCAGGAGGCTCAGGCCTTGGCAGAGGTAACTGCTCAGGGAA
AAGGGTAAGGTGGTGGCCCTTGGGAGGGGGCATTGGGTATTAGCTCCTCTTCCCAGCTCCAAACTCCCTCACCAGCGATG
ACACTACCGACCACCTCTCCCCATGCTCCACTGCCATCCTGCACAGGTTGGGACAGGTAAGATCCCTGGATCTGTCTTTA
GAGGCCTGTGCTGGTTCCCCACCCCTGCAGGTACTAGACCTGCAGGACCGCGAGCCCCGCTCCTCACGTCGCTGCGTAAG
GCTGCATGAGTCCTGCCTGGGACAGCAGGTGCCTTGCTGTGACCCATGTGCCACGTGCTACTGCCGCTTCTTCAATGCCT
TCTGCTACTGCCGCAAGCTGGGTACTGCCATGAACCCCTGCAGCCGCACCTAGCTGGCCAACGTCAGGGTCGGGGCTAGG
GTAGGGGCAAGGAAACTCGAATAAAGGATGGGACCAACCCCAAGGCTGTGATTATTTCAAACGTGGCCGTCAAAGGAGGG
AGGGTTCATGGAGGGGGTGGGAGTGTCACCAAGCCAAGAAACCAC
>Canis_familiaris
TGTCCTCGCATCTTCACAAAAGGGAAGTCTTCACCCTGGCCTCGTGCTGATGAGACCAGGCGTAGGCACAGGCCTGACAA
CACAGGGCGGAAGGGAACAGTCATTAGCACTAATGAGACAGGCAGCCTGAAAGCTTTTTACTTTGAAGCTGCTCGCCCAC
CCAGGGAACAGTCCGTTCTGCCTCTCTGGCTTCCAGGAACCCCAGGCGGAAAAAGGTTTGGGAGAAGGAGCAGGGGTGGG
GGTTTTGGAGAAGCCTGGAGGGACGAAGGGGCGGGGGGAAGGACCAGGGATGGAGGCAAGAGGGCTTGGTTTTGGTTAAG
TGGACTTCTCCCCTCCATTTTCCCTCAAAAAAACCCCCAAGGGTCTAGGTCTGCACCCAACTCTGGCCACTGGCCCATCA
CCCTCTTCAATGCCCTTGACCAAAGTTCCTGGAAGCAAAGGAAACAACATGCCACACAGGGTCTGAGTGAGCTTCTCCGG
GACCACAAATTAAATTAAGATCTCAGGGCTGTCTGCCTTGTTATAACTAATGGCTCCAGCCTATCCAACCTCCCCACCCC
TACCCAAGTTCCTGTCCTGCAGAAATTTGGGGGTTCTCAGCACCCTATCTTGTTCCCAAACTTTGATTGGCACCTGGGGA
CCTCACTCAAAATTGAAGATGGGCACACCTCTTATAGAGCATCCAAAAGCCCAGGTTGCAGGGAAAGAGGCCGGAGCTGT
GCCCCCACACTCTGGGGAGGGCCCCTTATGCCCTGGCTGCAGGCAGCAGTCACGTGTGGGGCGTTCATTAGACCCTGCCA
TATAAGCTGAGGGTGCGGAGTGGCCAGAAACTCTCCAGGCAAGGATCCAGCAAGCAGAGGTAAGTCCTCAGATTGGACAA
AGACTCCTGACCTAGGGGAGGTCTCTGTCTGGGGTAGGGCACCTAGAGGGTGCATTAAGGATGAGAAGGGACTGAGTGGT
GGGTCTTACTGCTGGCCAGGTCATGCTGCCTGCAGTGCTGCTGAGCTGTGCCCTGCTTCTGGCACTGCCGCCCATGCAGG
GGGCCCAGATTGGCTTGGTCCCCCTGGAAGGCATCAGAAGACCTGACCAGGCTCTGTTCCCAGAGCTTCCAGGTCAGTAT
GGGCAGGGGTGGAACTAACTTGAGCCTTGATACTCTCTGGCCACAAAGTATCCTGCTTTGGTATGCCCCCTCCTTCCCCC
TTCCCAATCCCAGGCCTTGGAGGTGGGTGCTTTGTGGAGGGGCAGGGGCTGGGGAGGGGGAGGGGTGGTTCTGCTCTCAC
ATCATCTGTTCCAGGCCTGGGCCTGCAGTCCTCCCTGAAAAGGGCAACTGCAGAACAGTCTGAAGAAGCTCTGCTGCAGG
AGGCAGAGGCCTTGGCAGAGGTAACTGCTCAGGAAAAGGGGGGAGGCCACAGGCCTCGGGAGGGAACATCAGGCATCGCC
CCCTCTCTCCACCTCATGACCTCCTCAGCCCGGGTGATTCTGCAGACTACTCCACACTCCACTGCCATTCTGCCTGGATC
GAGCCAGGTGGCATCCCTGGACCTGCCTTCAGGGGCTCATGCCTGCAATTCTGCTCCCCCGCTTCTGTAGGTACTAGATC
CAGAGGGTCGCGAGCCACGCTCCCCGCGTCGCTGCGTAAGGCTGCATGAATCCTGTCTGGGACACCAGGTGCCGTGTTGC
GACCCATGTGCCACGTGCTACTGCCGTTTCTTCAACGCCTTCTGCTACTGCCGCAAGCTGGGTACTGCCACGAACCCCTG
CAGCCGTACCTAGTGGGCCAGCGTCGGGGTCGGGGCTGTACACGGGGTAGCGAATAAAGGCTGGGACCAACCCCAAGGCT
GTGGCGTTATTTCGAAAGCGGCTGTCGGAGGTGGGAGGTCATGGAGGTCACTGCACGGATGCGGGCTGGAGCCAAGAC
>Homo_sapiens
ATGTCCTGCCATCTCCACAAAAGGGCAGTCCTTACCCCAGCCTTGTGCTGATGAGACCAGGCATAGACAGTCCTGACGAC
ACAGGGCGGAAGGGAGCAGCCATTAGTGCTAATGAGGCAGGCGGCCTGAAAGCTTTGTACTCTGCAGTGGCTCGCCCACC
CAGGGAACAGTTCGTTCTGTTTCCTTGGCTTCCAGGAACCCTAGGCAGAAAGGGGTTTGGGGACAGGAGCAGGAGTGGGC
GGTCTTGGAGAAACCTGGAGGGAGAAAGGGAGGGGAGGACCAGAAATGTAGTCAGGAGGGCCTAGGATTGGTTAGGTGGG
CTTTTCCTTCCCCTTTCCCTCCAAAGAAACCCAGGTTCTGGTTCTGCACCTACCCCTGCCCAACAGTGGCCATTGGCCCA
TCACCCGCTCCAATGTCCTTGACCCGAATTCTTGGAAGCACAGGAAACAACATGCCACATAGGGGTTGAGTAAGCATCTC
TGGGGCCACAAATTAAATTAAGCTTTCAGGGCCGCCTGCCTTGTTATTGCTAATGGTTCTAGCCCTGCTCAGCTCCTAGG
TCCCTGTCCTGTGGAAATTTGTGGACCCTGGGCACCCTCTCTTGCTCCCAAATTTTAATCGGCTCCTGGAAACCTCACCC
CAAATTGGAGATAGGCACTCCTCTTGTAGAACAAAAGGCTCAGGTTCAGGGAGTGAGGGCCTGAACTGTGCCCCCACCCT
CCAGGAAGGGTCCTTCACGGCCTGGCTGCAGGGATCAGTCACGTGTGGCCCTTCATTAGGCCCTGCCATATAAGCCAAGG
GCACGGGGTGGCCGGGAACTCTCTAGGCAAGAATCCCGGAGGCAGAGGTGAGTCCTCAGGTTGGGCAGGGACTCCTCCTC
TCTGTGGGGTCTCTATCTGGGCACCTAGAGGGGACTCCAAGGATAAGGAGGGACTAAGTGGTACATCTTCCTGCTGAGCC
AGGCCATGCTGACCGCAGCGGTGCTGAGCTGTGCCCTGCTGCTGGCACTGCCTGCCACGCGAGGAGCCCAGATGGGCTTG
GCCCCCATGGAGGGCATCAGAAGGCCTGACCAGGCCCTGCTCCCAGAGCTCCCAGGTCAGTGTGAGCAAGGGTGGGACTG
GGCGGGGCCTGAATACCCTCTGGCCACAAATAGTCTCCCCTGGCATAAACCCTCTTTCTCCCTTCCCAAACCCTCCCCTG
GGAGGTGGGTGCTTTGTGCATGGGGGTTCCTGCCCTCACATCCTCTGCCCCAGGCCTGGGCCTGCGGGCCCCACTGAAGA
AGACAACTGCAGAACAGGCAGAAGAGGATCTGTTGCAGGAGGCTCAGGCCTTGGCAGAGGTAACTGCTCAGGGAAAAGGG
TAAGGTGGTGGCCCTTGGGAGGGGGCATTGGGTATTAGCTCCTCTCCCCAGCTCCAAACTCCCTCACCAGCGACGACACT
ACCGACCACCCCTTCCCATGCTCCACTGCCATCCTGCACAGGTTGGGACAGGTAAGATCCCTGGATCTGTCTTTAGAGGC
CTGTGCTGGTTCCCCACCCCTGCAGGTACTAGACCTGCAGGACCGCGAGCCCCGCTCCTCACGTCGCTGCGTAAGGCTGC
ATGAGTCCTGCCTGGGACAGCAGGTGCCTTGCTGTGACCCATGTGCCACGTGCTACTGCCGCTTCTTCAATGCCTTCTGC
TACTGCCGCAAGCTGGGTACTGCCATGAATCCCTGCAGCCGCACCTAGCTGGCCAACGTCAGGGTCGGGGCTAGGGTAGG
GGCAAGGAAACTCGAATAAAGGATGGGACCAACCCCAAGGCTGTGGTTATTTCAAACGTGGCCGTCAAAGGAGGGAGGGT
TCATGGAGGGGGTGGGAGTGTCACCAAGCCAAGAAACCAC
>Mus_musculus
ATGGGTCCTGTTACACCCACAAATGTGCAGTCCTTACTCTGTCAAGCTGATGAGGCCAGGCGTAGGCAGAGACCTGACAA
CACAGGGCGGAAGGGAGCAGCCATTAACACTAATGAAGCAGGCGGCCTGAAAGCTTTGTCCTCTGAAGCTGTATGCCCAC
CGGGGGAACAGTGTTTTCTGCTCCCTTGGTTTCCAGGAACCTTAGGTAGAAAGGGGGCGTGGGGATGGAAATAGGTGTAG
GGGGGGGGGTCTTAAGGAAAGCACAGAGGAGGGAGAGCCAGGAGGGTGGGTTTGGTTTTGGCTATAAGGGATTTTTTTGA
TCTCTCTTCCAAAGAAACCTTGGGTCTAGTTTTTCACTTCACTGCTGCATGGTGATACTGACCCTCTTTGGTGCCCTTGA
CAAAGTTCCTGGAAGCAAAGGAAACAACATGTCCTAGGGAGACTAAGTGAACATCTGTGGGGACAGAAATTAAATTAAGA
TCAGAGGGCCGCCTGCCTTATTATTGCTAATGGTTCTAGCATGACCCATCCCTAGGTTCTGCTCTTATGGAAATTTTGGG
GTCTGGACACCCTATCTTGTTCCCAAAGTTTAATTGGTTCCTGGCTGTCTCATGCCAAATTGGAGATGTTCTAATAGAAC
ACCCAAAGGTTCAGGTCTTAGGGAGAAAGCCTGAATTGTGCCTCCATTTTCCAGGGAGGCACCTCATGCCCTGGCTACAG
GAAGCAGTCACGTGTGGACCCTTTATTAGGCACTGCCATATAAGCTCAGGGCACAAGAGACCAGGACATCCCTAGGCAAA
GATCAGCAAGCAAAGGTAAGCACAAAGACTATACAGGAATTGGGACTTTCTGGGAGCATCTCTCTCAGCGCTGGTAGGGT
ACCCTAAGGATGAGGAGAGACTAAATGGGGGTTTTCCTGCTGAGCCAGGCCATGCTGACTGCAATGTTGCTGAGTTGTGT
TCTGCTGTTGGCACTGCCTCCCACACTGGGGGTCCAGATGGGCGTGGCTCCACTGAAGGGCATCAGAAGGCCTGACCAGG
CTCTGTTCCCAGAGTTCCCAGGTGAGTATGGTCAGGTTGGGGATATGTGGGGCAACGACCATTGCTGGCCACAGACCTGC
CCGCCCAGGCTTAGACCTCCTTCCCCAATCCCAATCCCAACCTAGGGAGGTGGGTACTTGGTGCATGGTGGGTGTGGCCC
TCACATCTTCTGCCCCAGGTCTAAGTCTGAATGGCCTCAAGAAGACAACTGCAGACCGAGCAGAAGAAGTTCTGCTGCAG
AAGGCAGAAGCTTTGGCGGAGGTAACTCATTAGGGAAAGGGATAAAGTAGAAGGTAGGGCGCATCAGATACCATCATCTC
TCCCCACTTCCGGATTACCCAACCTGGGCAGAACTGCAGCCCCTCCCTGACCTCAGTCCACTGCCACCCTACTGGGGTCG
GGGTTTGAGAGTTTCCTGAACCTTATTCCCCTACGAATGCAGGTGCTAGATCCACAGAACCGCGAGTCTCGTTCTCCGCG
TCGCTGTGTAAGGCTGCACGAGTCCTGCTTGGGACAGCAGGTACCTTGCTGCGACCCGTGCGCTACGTGCTACTGCCGCT
TCTTCAATGCCTTTTGCTACTGCCGCAAGCTGGGTACGGCCACGAACCTCTGTAGTCGCACCTAGCCAATGGATGTTGTT
TGGGCAAAGGCAGGGGATGAGAATAAAGGATGGGACGGTTTAACCTTAAAGCTGTGGTTATTTCAAACGTGGCTGTCGAA
GGGTTGTCGGGGCGTCGTCATGCTGGAACCACACACACCATAACCTC
>Monodelphis_domestica
TTTATATCCCAAACATCTATGAGTGAGAGGTGTAATCCTGGAAATGGCCCCTTTTGGCAGATTTGAATGGATAAAGAGTG
GCCACAACAAATGCTCCAGTCTATTAGCAGCAATGAGGCAGGCAGCCCTGAAAGGTTTTTCATCTAGGGCTTCCACGCCT
CTTCTCCAGGATATTCAATCACTGGGTGGCATGTACTGTTCTATTTCCATTTCCTTCATTTCCAGGAAAACCTGCTAGTG
TTGAGGGGCAGGGGAGTATGCTAGTGGTTAATAGGGATGGTCGGAAGGAGGGCCATATTTTGTAGTAAACACTTGGTGCT
TCATCAAGCCTCATTCTCCCACATTTTAATCTCCTCTGCCCCAAGGTTTTTTTTCTCTCCCAATGTGGAACAACAGTTCT
CATTCATTTTGATTTCCTGGAAGCTGAGGAAATGGAACAGGTTTCACAGGGCCTTGATTATATAGTTCCCATGTACTGTG
GGTGGAAAAATCCAAGGCCATAAATTAAAAAGCTCTTTGCTGTCAGCCTGCCTTATTACTCCTAATCACTTCTATGGCAC
CCACCCCTCCATTATTCTGTTCCCTTTCCTGCTTTCCCCCCTCCCACCATCCTGAAAAACACGACCATTTCTTATTTGCC
AAGCTCTCCTTTTTATTCAAAGGTGGAGTGGAGCACCCCAGACTCCCCCTTGTCAGAGGTTCTTAGGATAAATCCTAAGG
TGGCTGAACCCCTATATTTGGTTCAGTACACATAGGGCTTTGAAAACAGGGATAAGGGAGAACAGAGACCCCAAGGGGCT
ACCCTTAGCACTACCCAACCTAGGACACCACCCCACCCTCAATGCTAGGGATAGAGAGGGGTGGGACCTCAGGGGAGAGA
GTCTCTGGCCCAGGGGTGACCTTCCCTCACTCCCCCATCCCAACATGCAATCATGTGACCTGCCTCTTCATTAGGGCCCA
GCTATATAAACAGGGGGGATGTGGGGAGGGCAGATAGAAGAGGATATCTCTGAGGACAAGGAAAGGGACAAGAACAAATC
ATAGGCGGTGAGACTCCTGGCATCAGCATGAATTTCTTAAATTCTTCATGGGGGAGGGAGTGACCTTTGGGACCCCAGCC
CCATTATTAATATCTTGGAACCCATGTAGGGAAAGGGAAAAAAGGCCTTACTTCTTCATGGAGCAGAAGGGGTGGCATGA
GGGTGAATTCTGGGAGATCACAGGGTTGAGGAATGGACACTAGGGACTAGGTGCTAGGGACTAGGTGCTATGGACTGGGG
TTCTGATAAAACCTAGGGAACCTTAGGAGCCTGTGTAGGACAAAGTGAATTCATCTTTTCCAAATGCATATGCCAGACCA
TGTTGAATGCTTTGCTGCTGAGCTGGGCCATGCTGCAGGGATTTCCCATCATCCTGAGTGCCCCGTCCAGTCAGCAATAC
CCAGATGCCATCGGCTCCAGACTGAGTAGGTCAAGCCAAGCTCTGTACCCTGGGCTCTTGCACTCAGCCGGTGCTGCCTC
TCTGGGACTCTCAGGTCAGTACTGAAATCTGGGTAATTATGGAGAACCAAGGGAGCAAATCTTTCTTTCTGAGGCCCACA
GAGCCAGCAATTAGAAATGTTTGTGTCATTGTATCATTGGCTAATAGCATTAGCTGCAGTGGGAGACACAATCGTTTCCC
CCAAGATTGATGTCCACCCACCTGAGAAGGTAGAAAAGACCTCTAAGATAATTTATCCTATTCCACCATTTTACAGAGAA
TGAAACAGTTTTGTTCAAGATTACATGGGTAGATAAGAATTGAATCCAGGTCCCCTCTGTCTCCAAATCCAATACTCTTT
CCACCATATCACATTGGAATTAGGGACTGTAGCCCACCTTTAAAACTAATCCCTATTTCCTCTTGGGGCTAGACTCTCTT
TGTCCCCCTACCCCCACCTCCTTTTCATTTTCTCAAAGTTTTATCCAATATTCCACTTCAGGGATCCTGTCATAGACTAG
GTTAGACTGTACTAGGTAGGTTGAATGCCCTTCACCTCTTCTTTTTCTGCCAGGCCCTGGTATACAACCAGAATTGGAGC
AGATGGCCTCAGAACTGGCAGGTGAATCCTTCATGCAAGATACTGAAGCTCTGGCACCTGGGGTAAGGAAAAAAACCCAT
AAGATATAAATTCCTGGCAGAAGGGATAAAACACTCAGCCACTCTTTCCTCCTGGGGTCCCAGAATGTAAATTAGGAAGA
AATCTTAGAGATTGTCTTGGTCTAGTTCCTCTTACTTGACAGGTGAGGAAATTGAGGTTCAGAGAAATTAAAGACAATTA
AAAGGAGAAAATATGGTGTAATGACAAGAAAGTTCCGGTCAGGAGTGACCTGGGTTAAAATCCTTCCTTCTATAGCACAT
CACATAGTAGGTCCCTAATAATTTTATACTTGTTGAGTTGATTTGAATCCAGGAGTGCCTAGCTCACAGTTTTGTTGTAA
CATACACATTAATAATGCAGGTGAAGTGTTTTGTAAAATTTAAAAGTACTCTACTACATCTGCCCTTACTAAATAGCAGG
GTAGGATTTGAAGAGGGGGAAAAAAAGAGCTTCACTAAGGGAGGAGATAAGAATAGTAAAAGAAAACTTGGGAGAATAGG
GATATTTCATATTCCAGCAGCATTTTTCCTAGAATTAGTGAATTTCAGAAGTAAACCAAGGACTATCCCACTGTTTCTAC
GTATAATATAGCCAGAGGTCCTCCTGGATTGTAATCATCTATTCCAAACTTTCTGGCAATAGTTGCCTTGAGTAAATTGC
CCTCTCTGCCTCTGTTTTCCCAGCTGTAAAATGAAGGTAGAGGAAGTTTTGAACTAAGGGTGGTCCCTTCCAGTTCAAAA
TTTCCTAACGATAAACTTTGAAATGCTGAAGATTCTCCTTTTTTCTTCATCCCTTTGAAATTTGAGGAGACTATAGAAGG
GGTGACATGTGGTGGCGTTGGGCGCCCTCTGGGGACTTGAAGGCAGTGAGTTCATTGCCAGGCTGGTAGACCTAGCCTCA
GAATCCTCCTCTCTCCGTCCTCTGCAGATGCTGGACCTACAGGACCGTGAAGAGCGCTCCCCACGACGCTGTGTTCGCCT
TCTTGAGTCTTGCCTGGGTCACCAGGTCCCCTGCTGCGATCCATGTGCCACCTGCTACTGCCGCTTCTTTAATGCCTTCT
GCTATTGCCGCAAGATCAGCACCAATTACCCTTGTAGCCGAAACTAGTTTGGCTAGGCTAAGGGGCAGTGGGAGGCCAGG
GATGTACAAACACCAATAAAGGGTTCTGAGAGCAAAGCTGGAAACCCATGGCTATGAGGCTTTTCCTTACTCCAGGGTTC
AGGAGTCCTGTCCAAAACAAGAGCAAACTTTGACTGGTCT
>Ornithorhynchus_anatinus
CAGTTAAAACCTTCGGTCCCCTGCCCTTGGGGAAGAGGCAAGGGGGTAGCCAGTTGGAGGGGAGGTGGGGGAGAAAGAGG
GGAAATAGGTCCCGCTAGAGATATTAGCACTAATGAGGCAGGCGGCCTGGAGAGCTTTTAAATCTGCAGCCGCTTCCGCC
AGGCGGCCTGCGCTCTCCTGCACTCCTCGGATCCTCAATCAGGGGCCAGCGCAGCCTGTTCCTCAGCTTCCAGGAAATCT
TGTTGGGAGATGGGGCCCTGGGGATGAAAAGAGAGCAGCTTTCCCACCCCAAAAACAAGACTGTGACCATCTCCTCCTCG
CCTGCCCCTCCACCCCCACCCCCCTGGCCCAGGAGCCAGGTTGAAAGCCTCCCCGCAAAGTAGTTCTCTCCCCCGCTGCC
CCTGCACCATTTCCTGGAAGCGGGGGACAGGCTGCGCCAGACCCTGATTGAGGATCCAAGGAGTGTGGGTGGGAGGGCCA
GAACCTCTGCAGATTAAAAAGCTCTCTGGGCCGCCTGTCTCATTAGCACTAATGTCCCCTGGGTTCCCCCCTCCTTCCTG
CTCTCACCCCAGTAAGAGCCCAAGCTCTTTCTGGCTACCCTGAGCCCCCAATACCTCAAGGAGACAGGGAGTCCCTGGAT
TTTGTACCCCATTATTTAACTCTATCTGGGTCCCAGAGCTTCACTCCTGGGGGTTCCCCCACTGGCCCTAGATAGGGACA
GGCACTCTTGGGGTTCTGGTTTGCAAGAGGATAACGGGGGTGGGTGGTAGGGGCTGCCAGATGAGGCCCAAGGGGTCACT
CCGCCCCCACGGTACTCCAGCTCTCCTCTGGCTTCCCAGAGTGACCTAGACCCTGCTCTGTCACAGCCGCCCCCCACCTC
CGGAAGAGCCCCTCCTGCCTGGGGACAACTTCCCCACCCTACCTACCCCTGTCCCAACACACTCCTGGTGGAGTCATGTG
GCCAGGCTCTTCATTAGGATCCAGCCATATAAACCATGAGTGCCCTTGCTCCAGCCTACTGGGGGGATACTTCAGGGCTA
GGGGCACGTGTACACGTGCACAGACACACACACACATCCACACACACACACAGGTGAGCCCCCTGGGTGGCACGGGAGGA
GAGGGGATTGCAAATTCAGTAGGGGATGGCCAGGGACATTGGCATTCTCAGTGGGACATGGACGTGTGCCTGGTAGTTGC
GCGCTTAGGTGGGGGAAGGTAGAAGAGGTTGGGGGGTGGGCAGGGAATTTGCACCCTCAGCAGCAGGGAGGGTAGAGATG
GGTCCAGGGCCCGAGTTGGCGCTGGACACAGGCCTCGCTGGTCTCTCTAGGCTGGGCAATGCTGAACACACTACTGCTAA
GCTGGGTCATGCTGCAGGGTCTGCAGAGCATCCTGACTATTGAGCCCGGCCAGGAACACCTGGACAGCATCAGCAGGGCC
AGTTACTCGGGCCTCCTGCGCACAGTCCCTGTGGCCCCACCAAGACTTCCAGGTCAGTGCTGCCCTGGCCCCGGGGAGCA
TTAGCAGGTTGGGGGGCGGTGGGTGGTTGGGAAGAAAGAGAGAAGGGATCTCTCCCAGCATGAGCACCCACTTCCTTGGC
CAGCCCCTTCCAGGCTTCCCCTCTTCCAGCTTTCCGAGTCCCTGGCACCATGGACTATGAACTCCAAACTCATGACTTCT
ATCTTCCACCCCTTTTTCTTTTGTAAAACCTTATCCGGGACCCATTTCCCCCCAGTACCCCCTGCCCAGGTGGTTCATTG
AAAGTCTAAGGTGTGACGCCAGGCCCCTCTCACCCCTGTGCCTCTATGCCAGATGCTGCCCTGAGGCCGGAGATGGAGCG
GATGGCAGCAGAGCTGGCAAATGAAGATCGGACGCAGGAAGCCGGAATCTTGACATCAGGGGTAAACCGCCCCACATGGC
TAGGAGGACGCTACCCCTTCAATCCAAGAGCTCCTTGGCCCCTAGAGCCCTGCACCAATAGGCACAGACCCCAGGAGCCT
AAAGGACCAAGCGGTCCGGGGAAAGGGAGCAGACTTGCTGGCAGGGTCGAGGACATTATAGCCCAGGGAAGGGTCAGCAG
AGCTCTAAGACAGGAGAGGGAAAAATCTCCAGTCTCAATGGCTTTGGCCACCCGCTGCCCTCACGTTCCTAGGGCCAGAA
TGGAAGGCAGAGTCCTCAGGTCCTCCCCACGAACCGAATTCCCAATGGGGTTATCCAGCCAGGCCTTTAAGCCTTGGTGG
GGGTGGGAGGAAGAGTGGGGAGAGGAAGAAGACATTAGCAGGCGTGGCTGCTCCCATCCCTGCTTTAAGCCTCTTTGGCC
CCATCTGGACATCAAAGGGGCTGGCAGTCAGTCAGGAAGCAAAAGCAGCCGCGAGGTGCATGCAGTAGTGGCAGTGAGCA
GGACCAATCCCCTGATTTACCCCTCCACCCTAAGCCCAGAGAGCACTAATGAGAGCAGAGGACAGGTGGTCTACGCCTGT
GGGTTCTGGGTTTCTTCTTGGCTTTACCATCCCCACTTCGGGAGGTGTATGTTGGGGGGTAAGGCAGGTGATATTAGGGA
AGATGCCTCGAGGGACGTACTGGATATCTGAGGGGAACGCTGGGCCATTCCTGCTCTGGTACTCCCCCACCTCCTTCCTC
AGAAAGGGAGTGCGGGGCTGGCAGAACGTGTGCCTAGGTCACATGAAGCTCCTCCGCTCTTTTCCTCTTCAGGTGCCGGA
CCTACAGGGCCGAGAGGAGCGCTCCCCCCGTCGGTGTGTTCGCCTACTCGAGTCCTGCCTGGGTCACCAGCTCCCTTGTT
GCGACCCCTGCGCCACTTGCTACTGTCGCTTCTTCAACGCCTTCTGCTACTGCCGGAAGATCAGCGCCACCTACCCCTGC
AGCCGCAATTAATCTGGGGCTGGAGGGAGGGGGCCGGTTCTTAAAATGCAAATAAAGGCTTCCGTGGTCAGACCTGGCAG
CAGGCAGCTCGGTCAATGGTATTTATTGAACGCTTACCGTGTACAGAACAGTGTACCGAGCGCTGAGGAATACAAA
>Rattus_norvegicus
GGGTCTGTTATACCCACAAATGGGCAGTCCTCACCATGTCCTCACGCTGATGAGGCCAGGTGTAGGCAGAGACCTGACAA
CACAAGGCAGAAGGGAGCAGCCATTAACACTAATGAAGCAGGCAGCCTGAAAGCTTTTTACTCTGAAGCTGAATGCCCAC
CCTGGGAACAGTGTGTTCTGCTCTCATGGTTTCCAGGAACCCAAGGTAGAAAGGGGGCTTGGGGATGGGAATAAGAGTAG
GGGTCTTAAAGAAGGGAAAGAGGAGGGAGAGCCAGGAGGGCTTGGTTTCGTCTGTAAGGGCTTTTTTGATCTCTCTTCCA
AAGATACCTTGGGTCTAGTTTTTCACTTCACTGCTGCCTGGTGACATTCACTGACCCTCTTTGGTGCCCTTGACCAAAGT
TCCTGGAAGCAAAGGAAATAACATGTCCTAGGGAGACTAAGTGAACATCTGTGGGGGCAGAAATTAAATTAAGATCAGAG
GGCCGCCTGCCTTATTATTGCTAATGGTTCTAGCCTGACCCATCCCTAGGTTCTGCTCTTATGGAAATTTTGGGGTGTGG
ACACCCTATCTTGTTCCGAAAGTTTAATTGGTTCCTGGCTGTCTCATGTCAAATTGGAGATGTTCTAATAGAACACCCAA
AAGTTCAGGTTCTAGGGAGAAAGCCTGAATTGTGACTCTTATTTTCCAGGGAGGCCCCTCATGCCCTAGCTACAGGAAGT
AGTCACGTGTGGGCCCTTTATTAGACCCTGCCATATAAGCTCAGGGCACAAGTGGCCAGGAACTCCTTAGGCAAGGATCA
ACAAGCAAAGGTAAGCACAAAGACTGCGCCGGAACTTTCTGGGAACATCTCTCTCAGCATTGGTAGGGTACTCTAAGGAT
GAGGAGAGACTAAATGGTTTTTTTTTTTCCTGCTGAGTCAGGCCATGCTGACTGCAATGTTGCTGAGCTGTGTCCTGCTG
CTGGCACTGCCTCCCACATTGGGGGTCCATATGGGCGTGGCACCACTGAAGGGCATCAGAAGGTCTGACCAGGCCCTGTT
CCCAGAGTTCTCAGGTGAGTATGGTCAGGTTGGGAATGTGTGGGGCAAACACAATTGCTGGCCACAGATCTGCCTGCCCA
GGCTAAACCCTCCTTCCCTAGTCCCAAGCTTAACCTTGGAGGTGGGTACGGGGGGTGGGGTGGGGGGGGAGGTGGGTGTG
GCCCTCACATCTTCTGTCCCAGGTCTAAGTCTGAAGAAGACAGCAGCAGACCGAGCAGAAGATGTTCTGCTGCAGAAGGC
AGAAGCTTTGGCAGAGGTAACTCCTTAGGGAAAGGGATAAAGTAGAAGGTAGGGAGCATCAGATGCCATCATCTATCCCC
ACTCCCGGACTACCCAACCTGGGCAGAACTGCAGACCATCCCTGACCCACACTCCACTGCCATCCTATTGGGATCGGGAT
TCGAGAGTTTCCTGAACCTTACTCCCTTACGAACGCAGGTGCTAGATCCACAGAACCGCGAGTCTCGTTCTCCGCGTCGC
TGTGTAAGGCTGCACGAGTCCTGCTTGGGACAACAGGTACCTTGCTGCGACCTGTGCGCCACGTGCTACTGCCGCTTCTT
CAATACCTTTTGCTACTGCCGCAAGCTAGGTACTGGCACCACGAACCTCTGCAGCCGCCCCTAGCCAACGGATGTTGGGC
AAAGGCAGGGGACGCGAATAAACGATGGGACTAACTCTAAAGCTGTGGTTATTTCAAATGTGACTGTGAAAGGGTTGTTG
GGCTCACCAAAGTGGGGGGGGGGCGTCGTCGTCATGCTGCAA
>Echinops_telfairi
AGGAGCAGATGGGGGCCTGTGTGCTCTGCCGAGTCCACGAAGGTCGGGCCTCCCCCAGCCTGGCATGGTCGAGGTATGAC
AACATGGAAGGAAGCAGCTATTAGCACTAATGAGGCAGGCGGCCTGAAAGCCTTTTATTCAGAGCTGCCTGCCCACCCAG
AGAACAGTCCGTTCTGCTTCCTTGGTTTCCAGGAACCGGGGGTGGGGGGGTGGGGGGGGCAGGAGCAAGGGTGGGGGTCT
TGGAGAAACCTGGAGGGAGAAGGAGAGGGGGGAGGGGAAGTGGAGCCAGTGAGGCAGGCAGGAGAAGCTGATGTTGCCTA
GGTGGGCATCTCCCCCTTTCTTTCTAATAAAGCCCAGGGTCTGGGTGCCCCCCACCTCCACTCATCCTGGCTCCAGCCAC
TGGGCCGTCTCCCCCCTTCGAGATCCCTTGACCCAAGTTCCTGGAAGCAAATGAAACAGAACATGCTGCCCAGGGCCTGA
GTGGACATCTCCGGGGCCATAAATTAAATTAAAGCTCTCAGGGCCACCTACCTTATTATTGCTCCAGGCTGCCCACACCT
GTAGGGCCCTGTCCATCAGAAATGTGGGGGTTCTGGCACCCTATCATGGCACCTCCCCAAACTTTGATGGCTCCCAGAGA
CCTCTCCTCAAACGGGACAGGCACTCCTTTCGTTGAGAACCCAAAGACCTAGAACCCTGTGGGGAGAGGCCCCGACTTTG
TCCCCACCCTCCAGGGAGGGCCTCTCACCCCCTCTGCAGGGAGCAGTCACGTGTGGTTCCCTCATTAGGCCCGGTCATAT
AAGCCGAGGACAGGGGTGACTGGACACTCTTGGGGCAGGGACCCAGCGAGCACAGGTAAGTCCTCCTGTCGCACAGGGAC
TCTGCTGGGGTGGGAGACTGGAGGCCAAAGAAGAGACCCCCAAGGCTGAGAAGAGACTGAGTGGCTGCACTCCCGGCTCA
GCCAGGTCATGCTGTCGGCAATGCTGCTGAGTTGTGCCGTGCTGCAGCCACTGCCCACCATGCAGGAGGCCCCACATGGC
CCTGCCCCCACTGAAGAGCTTCAGAGGACCTGTTCGAGCCCTGTTCCCAGACTTCCCAGGTCAGTGCAGGGGGGCCCCCC
TGTGGGGGTGGGTAGGCCCTGGATACCTTCTGCCCACACTGTCCAATCTGGTGTGAACCTTCCTTTCTTTTTCCTAATCC
CAGACCAGTGAAATGTGTGTTTCTGTGTGTGTGTTGGTGGGGGGGGGGGTCGTTGGGGGGTAGGCTGGGAACACAGCACT
CATCTCTTGCGCCCCAGGCCCGGGTCTGCAGTCTCCATGGAAGAGGACATCGGCAGAACAGACAGGAGAGCTCCTGCTGG
AGGAAGCAGAGGTGTTGGCTCAGGTAACCATTCAAGAAAAGGGGTGACTTTGCCAGGCAGGTCTTGGGAGGAGTCCTTAT
GCCCCATTCCCACTCCTCCCCCCCAGGCTCCTCTGTACTTGAGTTGGACAACACTGTAGACCCACGCCCCAACCCCCATT
CTGTCCCCGCCTCCACCCAACACCCCCTTACACCGGTGGGCCTTCCCCTCACTCACTCACCTTCTGTTCTTTCACGGCAC
GCCTGCAGGCGCTAGACCCGCAGGGCCGAGAGCAGCGCTCCTCACGTCGTTGCGTGCGGCTGCATGAGTCCTGTCTGGGA
CACCAGGTGCCCTGCTGCGACCCATGTGCCACCTGCTACTGCCGCTTCTTCAACGCCTTCTGCTACTGCCGCAAGCTGGG
TACTACCACGCACCCCTGCAGCCGCACTTAGCTGGCCGACTAAGCAGGGTGGGGGCCTGGACACTGGGGTGCAAATAAAG
GCTGGGACCAACCCAAGGCTGCTGTTGTGTTATTATCGAACGCTACCGTCGGGGGAGGGTGGGATGGGTGTCACCGAAAA
GTGTTGCCAAGTCAAGACA
>Felis_catus
TGTTCTACCATCTTCACAAACGGGCAGTCCTCACCCTGGCCTCATGCTGATGAGACCAGGCGTGGGCACAGGCCTGACAA
AGCAGGGCGGAAAGGAACAGCCATTAGCACTAATGAGACAGGCGGCCTGAAAGCTTTTTACTTTGAAGCTGCTCGCCCAC
CCAGGGAACAGTCCGTTCTGCCTCCTTGGCTTCCAGGAACCCCAGGCGGAAAAGGGTTTGGGAGAAGAAGCAAGGGTGGG
GGTCTTGGAGAAGCTTGAAGGGACACGGGGGTGGGGCGGGGGAGGACCAGGAATGGAGGCAGGAGGGCCTGGTTTTGGCT
AAGTGGACTTCTCCCCTCCTTTTTCCCTCCAAAAACCCCCCAGGGTTTAGGTCTGCACCCCACTCTGGCCACTGGCCCAT
CACCCTCTTCAATGCCCTTGACCAAAATTCCTGGAAGCAAAGGAAACAACATGCCACACAGGGTCTGAGTGAGCATCTCC
GGGGCCACAAATTAAATTAAGTTCTCAGGGCTGCCTGCCTTGTTATTGCTAATGGCTCCAGCCTGTCCAACCTCCCCATC
CCTATCCAGGTCCCTGTCCTGCA
>Bos_taurus
TGTCCCACCATCTCTATGAAAGGGCAGGCCTCACACTCGCCTCATGCTGACGCGACCAGGCATGGGCAAAAGTCTGACAA
CACAGGGCGGAAAGGAGCAGCCATTAGCACTAATGAAGCAGGCGGTCTGAAAGCTTTTTACTTTGAAGCTGCTCGCCCAC
CTGGGGAGGGAACAGTCTGTTCAGTCACCTTGGTTTCCAGGAACTGCAGGCAGAAAATGGTGTGGGGGTAGGAGCAGGGG
TGGGATCTTGGAGAAGCCTGGAGGAAGAAGGGGAGCAGGGATAGATCCAGAGAGGGAGGCAGAGGGCSTATTTTTGGCTA
AGTGGTCTTTTCCCTTCCTCACTCCTCTCCAAAACCYGATGRRTCTRGGTCTGCACCTCWGCCMMACCCGGCTTTGGCCA
CTGGCCCATCACCCCCTTTCAATGCCCTTGACCCAAGTTCCTGGAAACAAAGGAAACAAGCCATGCGTAGGGTAAGAATG
ACCATCTCCGGGGCCACAAATTAAATTAAGCGTTCAGGGCTGCCTGCCTTGTTACTGCTAATGACTCCGGCCTACCCATC
CCCCAGGTCCCTGTCCTGCAGAAATTTGGGGGCCCTGGGCACCCTATCTTGTTCCCAAATTTTGAAGGGCTCCCGGAGAC
CTCACTCCAAATTGGAGATGGGCACCCCTCTTGTAGAGCCCTGGTTCCAGTGTGAGAGAAATGANTCNTGCTCCCTTCTT
CTGGGGAGGGCCCCTCATNCCCTGGCTGCAGGAAGCAGTCACGTGTTTTTAAGCATTAGATCCTGCCATATAAGCAGGGG
ACATGGAATGATCAGCAACTCCTGGGGCGAGGATCCAGCAAGCAGAGGTAATCCTCAGGTGATAACTACTGCTGAGTCCC
CC
